# Supplementary material for: Alcohol Consumption and Adiposity: A Longitudinal Analysis of 45,399 UK Biobank Participants
Source: Int J Environ Res Public Health. 2022 Sep 21;19(19):11945. doi: 10.3390/ijerph191911945 (PMC9565835; doi:10.3390/ijerph191911945)
Supplement: Supplementary file 1 [file ijerph-19-11945-s001.zip]

Archive with 1 entries (1 files):
- ijerph-1903195-supplementary.pdf
